# Supplementary material for: Association between Maternal Factors, Preterm Birth, and Low Birth Weight of Chilean Singletons
Source: Children (Basel). 2022 Jun 28;9(7):967. doi: 10.3390/children9070967 (PMC9319480; doi:10.3390/children9070967)
Supplement: Supplementary file 1 [file children-09-00967-s001.zip]

Archive with 1 entries (1 files):
- children-1726412-supplementary.pdf
